# Supplementary material for: Clinical Post-SARS-CoV-2 Infection Scenarios in Vaccinated and Non-Vaccinated Cancer Patients in Three German Cancer Centers: A Retrospective Analysis
Source: Cancers (Basel). 2022 Jul 31;14(15):3746. doi: 10.3390/cancers14153746 (PMC9367483; doi:10.3390/cancers14153746)
Supplement: Supplementary file 1 [file cancers-14-03746-s001.zip]

Archive with 1 entries (1 files):
- cancers-1802976-supplementary.pdf
